# Supplementary material for: Enrichment of SARM1 alleles encoding variants with constitutively hyperactive NADase in patients with ALS and other motor nerve disorders
Source: eLife. 2021 Nov 19;10:e70905. doi: 10.7554/eLife.70905 (PMC8735862; doi:10.7554/eLife.70905)
Supplement: Figure 3—source data 1. [file elife-70905-fig3-data1.zip]

Archive with 3 entries (3 files):
- Figure_3_figure_supplement_1_blot_images.zip
- Figure_3_source_data_1.xlsx
- Figure_3_source_data_2.xlsx
