# Supplementary material for: Enrichment of SARM1 alleles encoding variants with constitutively hyperactive NADase in patients with ALS and other motor nerve disorders
Source: eLife. 2021 Nov 19;10:e70905. doi: 10.7554/eLife.70905 (PMC8735862; doi:10.7554/eLife.70905)
Supplement: Figure 5—source data 1. [file elife-70905-fig5-data1.zip]

Archive with 2 entries (2 files):
- Figure_5_blot_images.zip
- Figure_5_source_data_1.xlsx
